# Supplementary material for: Understanding Functional Redundancy and Promiscuity of Multidrug Transporters in E. coli under Lipophilic Cation Stress
Source: Membranes (Basel). 2022 Dec 14;12(12):1264. doi: 10.3390/membranes12121264 (PMC9783932; doi:10.3390/membranes12121264)
Supplement: Supplementary file 1 [file membranes-12-01264-s001.zip]

Archive with 3 entries (3 files):
- membranes-2038631_Supplementary Data S1.xlsx
- membranes-2038631_Supplementary Figure S4.pdf
- membranes-2038631-Supplementary Materials.pdf
