# Supplementary material for: Understanding Functional Redundancy and Promiscuity of Multidrug Transporters in E. coli under Lipophilic Cation Stress
Source: Membranes (Basel). 2022 Dec 14;12(12):1264. doi: 10.3390/membranes12121264 (PMC9783932; doi:10.3390/membranes12121264)
Supplement: Supplementary file 1 [file membranes-12-01264-s001.zip › membranes-2038631_Supplementary Data S1.xlsx]

## Sheet: Read me
Description
-This supplement shows the re-sequencing analysis of genetic mutational changes in wild-type E. coli K-12-MG1655 and its cognate knockout individual mutants ΔemrE, ΔtolC and ΔacrB
- Each sheet's name indicates for mutations found in each respective conditions
- MDTs: Category 1 Mutations occured in multidrug transporters
- Media: Category 3 Media adaptive mutations
- SSM: Start strain mutations
Numbers between brackets represents the number of unique occurance

## Sheet: eTRef_MDTs
Gene	Mutation types (unique counts)	Product	Number of occurences accross individual (n=variable)
ybjG, mdfA	SNP (2)	undecaprenyl pyrophosphate phosphatase/multidrug efflux system protein	1
acrB	SNP (4)	multidrug efflux system protein	4
mdtK	SNP (3)	multidrug efflux system transporter	4

## Sheet: eTRef_Media
Gene	Mutation types (unique counts)	Product	Number of occurences accross individual (n=variable)
soxS, soxR	DEL (2)	superoxide response regulon transcriptional activator; autoregulator/redox-sensitive transcriptional activator of soxS; autorepressor	2
leuS	SNP (3)	leucyl-tRNA synthetase	2
ydjL	SNP (1)	putative Zn-dependent NAD(P)-binding oxidoreductase	2
glgC	SNP (1)	glucose-1-phosphate adenylyltransferase	1
ompT	MOB (1)	DLP12 prophage; outer membrane protease VII; outer membrane protein 3b	2
uvrB	SNP (2)	exision nuclease of nucleotide excision repair, DNA damage recognition component	2
yobF, yebO	MOB (1)	DUF2527 family heat-induced protein/putative inner membrane protein	2
yihW	INS (2)	putative transcriptional regulator for sulphoquinovose utilization	2
ydeR	MOB (1)	putative fimbrial-like adhesin protein	2
rsxC	SNP (2)	SoxR iron-sulfur cluster reduction factor component; putative membrane-associated NADH oxidoreductase of electron transport complex	2
yjeH, groS	DEL (1)	putative transporter/Cpn10 chaperonin GroES, small subunit of GroESL	2
bamD	SNP (2)	BamABCDE complex OM biogenesis lipoprotein	2
	INS (2)		2
rpsG	DEL (1)	30S ribosomal subunit protein S7	1
	SNP (2)		2
coaA, thrU	SNP (1)	pantothenate kinase/tRNA-Thr	1
surA	SNP (1)	peptidyl-prolyl cis-trans isomerase (PPIase)	1
	INS (2)		2
tmk	SNP (1)	thymidylate kinase	1
gltP, yjcO	SNP (1)	glutamate/aspartate:proton symporter/Sel1 family TPR-like repeat protein	3
yffL, yffM	SNP (2)	CPZ-55 prophage; uncharacterized protein/CPZ-55 prophage; uncharacterized protein	1
fdnI, yddM	SNP (1)	formate dehydrogenase-N, cytochrome B556 (gamma) subunit, nitrate-inducible/putative DNA-binding transcriptional regulator	1
soxR	SNP (2)	redox-sensitive transcriptional activator of soxS; autorepressor	1
	SUB (1)		1
cydC	SNP (1)	glutathione/cysteine ABC transporter export permease/ATPase	1
rep	INS (1)	DNA helicase and single-stranded DNA-dependent ATPase	1
melB	MOB (1)	melibiose:sodium symporter	1
fimA	MOB (1)	major type 1 subunit fimbrin (pilin)	1
pka	INS (2)	protein lysine acetyltransferase	1
yfaD	SNP (1)	transposase_31 family protein	1
gltD	INS (1)	glutamate synthase, 4Fe-4S protein, small subunit	1
gnd,wbbL	DEL (1)	gnd,wbbL	1
yfjL, yfjM	INS (1)	CP4-57 putative defective prophage, DUF4297/DUF1837 polymorphic toxin family protein/CP4-57 prophage; uncharacterized protein	1
fusA	SNP (1)	protein chain elongation factor EF-G, GTP-binding	1
yhiM,yhiN,pitA,uspB,uspA,dtpB,rsmJ,prlC,rlmJ,gor,dinQ,agrA,agrB,arsR,arsB,arsC,yhiS	DEL (1)	[yhiM],yhiN,pitA,uspB,uspA,dtpB,rsmJ,prlC,rlmJ,gor,dinQ,agrA,agrB,arsR,arsB,arsC,yhiS	1
secA	MOB (1)	preprotein translocase subunit, ATPase	1
marR	DEL (1)	[marR]	1
sgcQ	SNP (1)	putative nucleoside triphosphatase	1
pgaC	SNP (1)	biofilm PGA synthase PgaCD, catalytic subunit; poly-beta-1,6-N-acetyl-D-glucosamine synthase	1
ompT, pauD	MOB (1)	DLP12 prophage; outer membrane protease VII; outer membrane protein 3b/tRNA-OTHER	1
rpoD	SNP (1)	RNA polymerase, sigma 70 (sigma D) factor	1
ldcC	SNP (1)	lysine decarboxylase 2, constitutive	1
msbA	SNP (1)	lipid ABC transporter permease/ATPase	1

## Sheet: eTRef_SSM
Filtered start strain mutations
Position	Mutation Type	Sequence Change	Gene	Product	Details
257908	DEL	Δ776 bp	crl	[crl]
3560455	INS	+G	glpR, glpR	pseudogene, DNA-binding transcriptional repressor;regulator; Energy metabolism, carbon: Anaerobic respiration; repressor of the glp operon/pseudogene, DNA-binding transcriptional repressor;regulator; Energy metabolism, carbon: Anaerobic respiration; repressor of the glp operon	intergenic (‑2/+1)
2173363	DEL	Δ2 bp	gatC, gatC	pseudogene, galactitol-specific enzyme IIC component of PTS;transport; Transport of small molecules: Carbohydrates, organic acids, alcohols; PTS system galactitol-specific enzyme IIC/pseudogene, galactitol-specific enzyme IIC component of PTS;transport; Transport of small molecules: Carbohydrates, organic acids, alcohols; PTS system galactitol-specific enzyme IIC	intergenic (‑1/+1)
1299499	DEL	Δ1,199 bp	ychE, oppA	UPF0056 family inner membrane protein/oligopeptide ABC transporter periplasmic binding protein	intergenic (+254/‑485)
4296381	INS	+GC	gltP, yjcO	glutamate/aspartate:proton symporter/Sel1 family TPR-like repeat protein	intergenic (+587/+55)
1978503	DEL	Δ776 bp	insB1,insA	insB1,insA
2173361	DEL	Δ2 bp	gatC	pseudogene, galactitol-specific enzyme IIC component of PTS;transport; Transport of small molecules: Carbohydrates, organic acids, alcohols; PTS system galactitol-specific enzyme IIC	pseudogene (1‑2/442 nt)
4296380	INS	+CG	gltP, yjcO	glutamate/aspartate:proton symporter/Sel1 family TPR-like repeat protein	intergenic (+586/+56)

## Sheet: eTemrE_MDTs
TPP_emrE_ALL copy.csv
Gene	Mutation types (unique counts)	Product	Number of occurences accross individual (n=variable)
mdtK	SNP (3)	multidrug efflux system transporter	3
acrB	SNP (6)	multidrug efflux system protein	4
ybjG, mdfA	MOB (1)	undecaprenyl pyrophosphate phosphatase/multidrug efflux system protein	2
	SNP (1)		1
ribC, mdtK	SNP (1)	riboflavin synthase, alpha subunit/multidrug efflux system transporter	1
mdfA	SNP (1)	multidrug efflux system protein	1

## Sheet: eTemrE_Media
TPP_emrE_ALL copy.csv
Gene	Mutation types (unique counts)	Product	Number of occurences accross individual (n=variable)
gltP, yjcO	INS (2)	glutamate/aspartate:proton symporter/Sel1 family TPR-like repeat protein	4
	SNP (1)		4
yobF, yebO	MOB (2)	DUF2527 family heat-induced protein/putative inner membrane protein	4
prlF	INS (1)	antitoxin of the SohA(PrlF)-YhaV toxin-antitoxin system	3
bamA	SNP (5)	BamABCDE complex OM biogenesis outer membrane pore-forming assembly factor	4
leuS	DEL (1)	leucyl-tRNA synthetase	1
	SNP (2)		3
rsxC	SNP (6)	SoxR iron-sulfur cluster reduction factor component; putative membrane-associated NADH oxidoreductase of electron transport complex	4
	DEL (1)		1
ychE, oppA	DEL (1)	UPF0056 family inner membrane protein/oligopeptide ABC transporter periplasmic binding protein	4
rpsG	SNP (1)	30S ribosomal subunit protein S7	3
ompT	MOB (1)	DLP12 prophage; outer membrane protease VII; outer membrane protein 3b	3
	DEL (1)		1
uvrB	SNP (1)	exision nuclease of nucleotide excision repair, DNA damage recognition component	3
ydjL	SNP (1)	putative Zn-dependent NAD(P)-binding oxidoreductase	3
bamD	INS (1)	BamABCDE complex OM biogenesis lipoprotein	3
	SNP (2)		1
yihW	INS (1)	putative transcriptional regulator for sulphoquinovose utilization	3
soxS, soxR	DEL (2)	superoxide response regulon transcriptional activator; autoregulator/redox-sensitive transcriptional activator of soxS; autorepressor	3
yhaC, rnpB	SNP (2)	pentapetide repeats-related protein/RNase P, M1 RNA component	2
	DEL (1)		1
yffL, yffM	SNP (2)	CPZ-55 prophage; uncharacterized protein/CPZ-55 prophage; uncharacterized protein	2
ydeR	MOB (1)	putative fimbrial-like adhesin protein	2
envZ	SNP (2)	sensory histidine kinase in two-component regulatory system with OmpR	2
fecA	SNP (1)	TonB-dependent outer membrane ferric citrate transporter and signal transducer; ferric citrate extracelluar receptor; FecR-interacting protein	1
rzpD	MOB (1)	DLP12 prophage; putative murein endopeptidase	1
hicB	INS (2)	antitoxin for the HicAB toxin-antitoxin system	1
	DEL (1)		1
	SNP (1)		1
leuS	DEL (1)	leucyl-tRNA synthetase	1
fis	SNP (1)	global DNA-binding transcriptional dual regulator	1
hfq	SNP (1)	global sRNA chaperone; HF-I, host factor for RNA phage Q beta replication	1
bamC	DEL (1)	BamABCDE complex OM biogenesis lipoprotein	1
yggW	DEL (1)	HemN family putative oxidoreductase	1
	INS (1)		1
rpoC	SNP (1)	RNA polymerase, beta prime subunit	1
	DEL (1)		1
ptsP	SNP (1)	PEP-protein phosphotransferase enzyme I; GAF domain containing protein	1
pitA	INS (1)	phosphate transporter, low-affinity; tellurite importer	1
yoaG	SNP (1)	uncharacterized protein	1
ytfI	SNP (1)	uncharacterized protein	1
surA	SNP (1)	peptidyl-prolyl cis-trans isomerase (PPIase)	1
yjeH, groS	DEL (1)	putative transporter/Cpn10 chaperonin GroES, small subunit of GroESL	1
narI, rttR	SNP (1)	nitrate reductase 1, gamma (cytochrome b(NR)) subunit/rtT sRNA, processed from tyrT transcript	1
eco, mqo	SNP (1)	ecotin, a serine protease inhibitor/malate dehydrogenase, FAD/NAD(P)-binding domain	1
ydbA	SNP (1)	pseudogene, autotransporter homolog; interrupted by IS2 and IS30	1
yfdF	SNP (1)	uncharacterized protein	1
rrfF	SNP (1)	5S ribosomal RNA of rrnD operon	1
mak, araJ	SNP (3)	manno(fructo)kinase/L-arabinose-inducible putative transporter, MFS family	1
	INS (1)		1
ydeM	SNP (1)	putative YdeN-specific sulfatase-maturating enzyme	1
wecE	SNP (1)	TDP-4-oxo-6-deoxy-D-glucose transaminase	1
tdcA, tdcR	SNP (1)	tdc operon transcriptional activator/L-threonine dehydratase operon activator protein	1
lon, hupB	SNP (1)	DNA-binding ATP-dependent protease La/HU, DNA-binding transcriptional regulator, beta subunit	1
lrp	INS (1)	leucine-responsive global transcriptional regulator	1
ymfE, lit	INS (1)	e14 prophage; putative inner membrane protein/T4 phage exclusion protein; cell death peptidase, e14 prophage	1
yfbK	SNP (1)	Von Willebrand factor domain putative lipoprotein	1
ibaG	SNP (1)	acid stress protein; putative BolA family transcriptional regulator	1
yihY	SNP (1)	BrkB family putative transporter, inner membrane protein	1
rsxD	INS (1)	SoxR iron-sulfur cluster reduction factor component; putative membrane protein of electron transport complex	1
aroK	DEL (1)	shikimate kinase I	1
glyV, glyX	SNP (1)	tRNA-Gly/tRNA-Gly	1
dmsA	SNP (1)	dimethyl sulfoxide reductase, anaerobic, subunit A	1
secB	DEL (1)	protein export chaperone	1
yddA	SNP (1)	putative multidrug ABC transporter permease/ATPase	1
yiaB, xylB	SNP (1)	YiaAB family inner membrane protein/xylulokinase	1
glnW	SNP (2)	tRNA-Gln	1
sufA	SNP (1)	Fe-S cluster assembly protein	1
ccmF	SNP (1)	heme lyase, CcmF subunit	1
yhiM,yhiN,pitA,uspB,uspA,dtpB,rsmJ,prlC,rlmJ,gor,dinQ,agrA,agrB,arsR,arsB,arsC,yhiS	DEL (1)	[yhiM],yhiN,pitA,uspB,uspA,dtpB,rsmJ,prlC,rlmJ,gor,dinQ,agrA,agrB,arsR,arsB,arsC,yhiS	1
rob	SNP (1)	right oriC-binding transcriptional activator, AraC family	1
clpX, lon	MOB (1)	ATPase and specificity subunit of ClpX-ClpP ATP-dependent serine protease/DNA-binding ATP-dependent protease La	1
lpxM	DEL (1)	myristoyl-acyl carrier protein (ACP)-dependent acyltransferase	1
yhcF	MOB (1)	putative transcriptional regulator	1
tyrA	SNP (1)	fused chorismate mutase T/prephenate dehydrogenase	1
iscR	INS (1)	isc operon transcriptional repressor; suf operon transcriptional activator; oxidative stress- and iron starvation-inducible; autorepressor	1
	SNP (1)		1
ompT, pauD	MOB (1)	DLP12 prophage; outer membrane protease VII; outer membrane protein 3b/tRNA-OTHER	1
prs	SNP (1)	phosphoribosylpyrophosphate synthase	1
yfdS	SNP (1)	CPS-53 (KpLE1) prophage; uncharacterized protein	1
yqjA	DEL (1)	general envelope maintenance protein; DedA family inner membrane protein; putative multidrug efflux transporter	1
metE	SNP (1)	5-methyltetrahydropteroyltriglutamate- homocysteine S-methyltransferase	1
ygcB	SNP (1)	Cascade complex anti-viral R-loop helicase-annealase Cas3	1

## Sheet: eTemrE_SSM
Position	Mutation Type	Sequence Change	Gene	Function	Product	Details
257908	DEL	Δ776 bp	crl		[crl]
3560455	INS	+G	glpR, glpR		pseudogene, DNA-binding transcriptional repressor;regulator; Energy metabolism, carbon: Anaerobic respiration; repressor of the glp operon/pseudogene, DNA-binding transcriptional repressor;regulator; Energy metabolism, carbon: Anaerobic respiration; repressor of the glp operon	intergenic (‑2/+1)
2173363	DEL	Δ2 bp	gatC, gatC		pseudogene, galactitol-specific enzyme IIC component of PTS;transport; Transport of small molecules: Carbohydrates, organic acids, alcohols; PTS system galactitol-specific enzyme IIC/pseudogene, galactitol-specific enzyme IIC component of PTS;transport; Transport of small molecules: Carbohydrates, organic acids, alcohols; PTS system galactitol-specific enzyme IIC	intergenic (‑1/+1)
4296381	INS	+GC	gltP, yjcO		glutamate/aspartate:proton symporter/Sel1 family TPR-like repeat protein	intergenic (+587/+55)
1978503	DEL	Δ776 bp	insB1,insA		insB1,insA
2173361	DEL	Δ2 bp	gatC		pseudogene, galactitol-specific enzyme IIC component of PTS;transport; Transport of small molecules: Carbohydrates, organic acids, alcohols; PTS system galactitol-specific enzyme IIC	pseudogene (1‑2/442 nt)
4296380	INS	+CG	gltP, yjcO		glutamate/aspartate:proton symporter/Sel1 family TPR-like repeat protein	intergenic (+586/+56)
568316	DEL	Δ333 bp	emrE		[emrE]

## Sheet: eTtolC_MDTs
TPP_tolC_All.csv
Gene	Mutation types (unique counts)	Product	Number of occurences accross individual (n=variable)
mdtK	SNP (2)	multidrug efflux system transporter	3
ribC, mdtK	DEL (1)	riboflavin synthase, alpha subunit/multidrug efflux system transporter	2
	SNP (1)		2

## Sheet: eTtolC_Media
TPP_tolC_All.csv
Gene	Mutation types (unique counts)	Product	Number of occurences accross individual (n=variable)
rsxC	SNP (3)	SoxR iron-sulfur cluster reduction factor component; putative membrane-associated NADH oxidoreductase of electron transport complex	3
uspA	INS (2)	universal stress global response regulator	1
	MOB (2)		3
	DEL (1)		1
sgrR	SNP (2)	transcriptional DNA-binding transcriptional activator of sgrS sRNA	2
wecC	INS (2)	UDP-N-acetyl-D-mannosaminuronic acid dehydrogenase	2
yffL, yffM	SNP (1)	CPZ-55 prophage; uncharacterized protein/CPZ-55 prophage; uncharacterized protein	2
rhsD	SNP (1)	Rhs protein with DUF4329 family putative toxin domain; putative neighboring cell growth inhibitor	2
rph, yicC	MOB (1)	ribonuclease PH (defective);enzyme; Degradation of RNA; RNase PH/UPF0701 family protein	2
rpoB	SNP (4)	RNA polymerase, beta subunit	2
argZ, argY	SNP (2)	tRNA-Arg/tRNA-Arg	1
cirA	SNP (1)	colicin IA outer membrane receptor and translocator; ferric iron-catecholate transporter	1
cobS	SNP (1)	cobalamin synthase	1
dgkA, lexA	DEL (1)	diacylglycerol kinase/transcriptional repressor of SOS regulon	1
parE	SNP (1)	DNA topoisomerase IV, subunit B	1
pflA	SNP (1)	pyruvate formate-lyase 1-activating enzyme; [formate-C-acetyltransferase 1]-activating enzyme; PFL activase	1
pspA	DEL (3)	regulatory protein for phage-shock-protein operon	1
ptsG	SNP (1)	fused glucose-specific PTS enzymes: IIB component/IIC component	1
putA	SNP (1)	fused DNA-binding transcriptional regulator/proline dehydrogenase/pyrroline-5-carboxylate dehydrogenase	1
pyrE, rph	DEL (1)	orotate phosphoribosyltransferase/ribonuclease PH (defective);enzyme; Degradation of RNA; RNase PH	1
ravA	SNP (2)	hexameric AAA+ MoxR family ATPase, putative molecular chaperone	1
rpoC	SNP (1)	RNA polymerase, beta prime subunit	1
rpoS	SNP (1)	RNA polymerase, sigma S (sigma 38) factor	1
sfsB	SNP (1)	malPQ operon transcriptional activator	1
	SNP (1)		1
wecA	DEL (1)	UDP-GlcNAc:undecaprenylphosphate GlcNAc-1-phosphate transferase	1
ycbL, aspC	DEL (1)	putative metal-binding enzyme/aspartate aminotransferase, PLP-dependent	1
yeaR	MOB (1)	DUF1971 family protein, nitrate-inducible	1
yhaC, rnpB	SNP (1)	pentapetide repeats-related protein/RNase P, M1 RNA component	1
yheO	DEL (2)	putative PAS domain-containing DNA-binding transcriptional regulator	1
yncI	SNP (1)	pseudogene	1
ynfC, ynfD	SNP (1)	UPF0257 family lipoprotein/DUF1161 family periplasmic protein	1

## Sheet: eTtolC_SSM
Position	Mutation Type	Sequence Change	Gene	Product	Details
257908	DEL	Δ776 bp	crl	[crl]
3560455	INS	+G	glpR, glpR	pseudogene, DNA-binding transcriptional repressor;regulator; Energy metabolism, carbon: Anaerobic respiration; repressor of the glp operon/pseudogene, DNA-binding transcriptional repressor;regulator; Energy metabolism, carbon: Anaerobic respiration; repressor of the glp operon	intergenic (‑2/+1)
2173363	DEL	Δ2 bp	gatC, gatC	pseudogene, galactitol-specific enzyme IIC component of PTS;transport; Transport of small molecules: Carbohydrates, organic acids, alcohols; PTS system galactitol-specific enzyme IIC/pseudogene, galactitol-specific enzyme IIC component of PTS;transport; Transport of small molecules: Carbohydrates, organic acids, alcohols; PTS system galactitol-specific enzyme IIC	intergenic (‑1/+1)
1299499	DEL	Δ1,199 bp	ychE, oppA	UPF0056 family inner membrane protein/oligopeptide ABC transporter periplasmic binding protein	intergenic (+254/‑485)
4296381	INS	+GC	gltP, yjcO	glutamate/aspartate:proton symporter/Sel1 family TPR-like repeat protein	intergenic (+587/+55)
1978503	DEL	Δ776 bp	insB1,insA	insB1,insA
2173361	DEL	Δ2 bp	gatC	pseudogene, galactitol-specific enzyme IIC component of PTS;transport; Transport of small molecules: Carbohydrates, organic acids, alcohols; PTS system galactitol-specific enzyme IIC	pseudogene (1‑2/442 nt)
4296060	SNP	C→T	gltP, yjcO	glutamate/aspartate:proton symporter/Sel1 family TPR-like repeat protein	intergenic (+266/+376)
4296380	INS	+CG	gltP, yjcO	glutamate/aspartate:proton symporter/Sel1 family TPR-like repeat protein	intergenic (+586/+56)

[truncated: 15 more sheets: eTacrB_MDTs, eTacrB_Media, eTacrB_SSM, eMRef_MDTs, eMRef_Media, eMRef_SSM, eMemrE_MDTs, eMemrE_Media, eMemrE_SSM, eMtolC_MDTs, eMtolC_Media, eMtolC_SSM, eMacrB_MDTs, eMacrB_Media, eMacrB_SSM]
